# Supplementary material for: The ProteomeXchange consortium in 2026: making proteomics data FAIR
Source: Nucleic Acids Res. 2025 Nov 6;54(D1):D459–69. doi: 10.1093/nar/gkaf1146 (PMC12807779; doi:10.1093/nar/gkaf1146)
Supplement: gkaf1146_Supplemental_File [file gkaf1146_supplemental_file.xlsx]

## Sheet: SupplementaryFile1
Supplementary File 1. Number of submitted datasets to PRIDE (the main ProteomeXchange resource) per country.
	Country	Number of submitted datasets
1	United States	7111
2	Germany	5273
3	China	3955
4	United Kingdom	2875
5	France	1689
6	Australia	1274
7	Switzerland	1058
8	Netherlands	1020
9	Spain	1012
10	Canada	991
11	Denmark	739
12	Sweden	732
13	Italy	660
14	Austria	645
15	India	592
16	Belgium	490
17	Brazil	428
18	South Korea	418
19	Israel	380
20	Norway	317
21	Japan	280
22	Poland	271
23	Taiwan	229
24	Czech Republic	215
25	Singapore	199
26	Russia	199
27	Ireland	198
28	Czechia	164
29	Portugal	157
30	Hong Kong	142
31	Finland	138
32	Greece	100
33	Mexico	72
34	Thailand	68
35	Luxembourg	60
36	South Africa	50
37	Croatia	50
38	Estonia	50
39	Argentina	46
40	New Zealand	46
41	Saudi Arabia	39
42	Slovakia	39
43	Turkey	38
44	Unknown	30
45	Egypt	27
46	Malaysia	26
47	Romania	24
48	Uruguay	24
49	Slovenia	22
50	Serbia	14
51	Hungary	13
52	Chile	12
53	European Union	11
54	Iran	10
55	Pakistan	10
56	Qatar	10
57	United Nations	9
58	United Arab Emirates	9
59	Puerto Rico	8
60	Lithuania	8
61	Colombia	6
62	Macedonia	6
63	Kuwait	6
64	Sri Lanka	5
65	Kenya	5
66	Macau	4
67	Iceland	3
68	Kazakhstan	2
69	Montserrat	2
70	Nigeria	2
71	Philippines	2
72	Barbados	2
73	Cyprus	1
74	Latvia	1
75	Guadeloupe	1
76	Nepal	1
77	Ecuador	1
78	Christmas Island	1
79	American Samoa	1
80	Costa Rica	1
81	Macau SAR China	1
